# Supplementary material for: Nutritional Quality, Fatty Acids Profile, and Phytochemical Composition of Unconventional Vegetable Oils
Source: Molecules. 2025 Aug 4;30(15):3269. doi: 10.3390/molecules30153269 (PMC12348350; doi:10.3390/molecules30153269)
Supplement: Supplementary file 1 [file molecules-30-03269-s001.zip]

Archive with 1 entries (1 files):
- molecules-3742905-supplementary.pdf
